# Supplementary material for: Maternal gut microbiota transmission and early-life colonization patterns influence infant CMPA risk
Source: Microbiol Spectr. 2025 Oct 20;13(12):e01162-25. doi: 10.1128/spectrum.01162-25 (PMC12671192; doi:10.1128/spectrum.01162-25)
Supplement: Table S1 — Basic biological information of the sample, such as gender, allergic state, age, weight, length, and so on. [file spectrum.01162-25-s0002.xlsx]

## Sheet: Sheet1
Sample_ID	Maternal_Allergy	Infant_Allergy	Feeding_Pattern	Age	Gender	Maternal_Allergen	Infant_Allergy_Phenotype	Mix_tag	Infant_SIgE (KU/L)	Length(cm)	Weight(kg)
HZ1	Y	Y	mixed	m0	female	nasitis	eczema	Y_Y	3.08	49	3.45
HZ10	Y	N	breast	m0	female	drug	none	Y_N	-	51	3.25
HZ100	N	N	artificial	adult	female (mother)	none	none	N_N	-	-	-
HZ101	N	N	artificial	m0	female	none	none	N_N	-	50	3.13
HZ104	Y	Y	mixed	adult	female (mother)	Y	eczema	Y_Y	-	-	-
HZ105	Y	Y	mixed	adult	female (mother)	Y	CMPA	Y_Y	-
HZ106	Y	N	breast	adult	female (mother)	Y	none	Y_N	-	-	-
HZ107	Y	Y	mixed	adult	female (mother)	Y	CMPA	Y_Y	-	-	-
HZ108	Y	N	breast	adult	female (mother)	Y	none	Y_N	-	-	-
HZ109	Y	N	breast	m0	female	Y	none	Y_N	-	48	3.5
HZ11	Y	N	breast	m3	female	drug	none	Y_N	-	61	7.2
HZ110	Y	N	breast	adult	female (mother)	Y	none	Y_N	-	-	-
HZ111	Y	Y	mixed	m0	male	Y	CMPA	Y_Y	3.23	49	3.15
HZ112	Y	N	breast	m0	male	Y	none	Y_N	-	50	3.26
HZ113	Y	Y	mixed	m0	male	Y	CMPA	Y_Y	1.68	51	3.7
HZ12	Y	N	breast	adult	female (mother)	drug	none	Y_N	-	-	-
HZ13	Y	Y	artificial	m0	male	drug	CMPA	Y_Y	-	50	3.2
HZ14	Y	Y	artificial	m3	male	drug	CMPA	Y_Y	-	64	7.5
HZ15	Y	Y	artificial	adult	female (mother)	drug	CMPA	Y_Y	-	-	-
HZ16	Y	N	mixed	m0	female	nasitis	none	Y_N	-	49	3.2
HZ17	Y	N	mixed	m3	female	nasitis	none	Y_N	-	60	6.9
HZ18	Y	N	mixed	adult	female (mother)	nasitis	none	Y_N	-	-	-
HZ19	Y	Y	mixed	m0	male	nasitis	CMPA	Y_Y	-	49	3.36
HZ2	Y	Y	mixed	m3	female	nasitis	eczema	Y_Y	-	62	7.22
HZ20	Y	Y	mixed	m3	male	nasitis	CMPA	Y_Y	3.65	63	7.25
HZ21	Y	Y	mixed	adult	female (mother)	nasitis	CMPA	Y_Y	-	-	-
HZ22	Y	N	mixed	m3	male	Y	none	Y_N	-	62	6.85
HZ23	Y	N	mixed	adult	female (mother)	Y	none	Y_N	-	-	-
HZ24	Y	Y	artificial	m0	female	mango	eczema	Y_Y	-	48	3.4
HZ25	Y	Y	artificial	m3	female	mango	eczema	Y_Y	-	63	6.98
HZ26	Y	Y	artificial	adult	female (mother)	mango	eczema	Y_Y	-	-	-
HZ27	Y	Y	mixed	m0	male	turtle	eczema	Y_Y	-	50	3.54
HZ28	Y	Y	mixed	m3	male	turtle	eczema	Y_Y	1.89	62	7.15
HZ29	Y	Y	mixed	adult	female (mother)	turtle	eczema	Y_Y	-	-	-
HZ30	Y	Y	breast	m0	male	mango	eczema	Y_Y	-	48	3.25
HZ31	Y	Y	breast	m3	male	mango	eczema	Y_Y	-	61	6.87
HZ32	Y	N	breast	m0	female	penicillin	none	Y_N	-	49	3.07
HZ33	Y	N	breast	m3	female	penicillin	none	Y_N	-	61	6.85
HZ34	Y	N	breast	adult	female (mother)	penicillin	none	Y_N	-	-	-
HZ35	Y	N	breast	m0	female	nasitis	none	Y_N	-	49	2.98
HZ36	Y	N	breast	m3	female	nasitis	none	Y_N	-	62	7.25
HZ37	Y	N	breast	adult	female (mother)	nasitis	none	Y_N	-	-	-
HZ38	Y	Y	mixed	m0	female	nasitis	eczema	Y_Y	-	49	3.35
HZ39	Y	Y	mixed	m3	female	nasitis	eczema	Y_Y	-	64	6.75
HZ4	Y	Y	mixed	adult	female (mother)	nasitis	eczema	Y_Y	-	-	-
HZ40	Y	Y	mixed	adult	female (mother)	nasitis	eczema	Y_Y	-	-	-
HZ44	Y	N	breast	m0	female	nasitis	none	Y_N	-	51	3.35
HZ45	Y	N	breast	adult	female (mother)	nasitis	none	Y_N	-	-	-
HZ47	Y	N	breast	m0	female	nasitis	none	Y_N	-	50	3.2
HZ48	Y	N	breast	adult	female (mother)	nasitis	none	Y_N	-	-	-
HZ49	Y	Y	mixed	m0	male	nasitis	eczema	Y_Y	-	50	3.26
HZ5	Y	Y	breast	m3	male	nasitis	eczema	Y_Y	-	61	6.2
HZ50	Y	N	mixed	m0	male	nasitis	none	Y_N	-	48	2.89
HZ51	Y	N	breast	m0	male	nasitis	none	Y_N	-	49	3.05
HZ52	Y	Y	artificial	adult	female (mother)	nasitis	CMPA	Y_Y	-	-	-
HZ53	Y	Y	artificial	m0	female	nasitis	CMPA	Y_Y	-	48	2.79
HZ54	Y	N	breast	m0	male	drug	none	Y_N	-	49	2.86
HZ55	Y	N	breast	m0	male	nasitis	none	Y_N	-	52	3.16
HZ56	Y	N	breast	adult	female (mother)	nasitis	none	Y_N	-	-	-
HZ57	Y	Y	mixed	m0	male	nasitis	eczema	Y_Y	-	49	3.1
HZ58	Y	Y	mixed	m3	male	nasitis	eczema	Y_Y	2.74	62	6.8
HZ59	Y	N	mixed	m0	female	nasitis	none	Y_N	-	53	3.35
HZ6	Y	Y	breast	adult	female (mother)	nasitis	eczema	Y_Y	-	-	-
HZ60	Y	Y	artificial	m0	female	nasitis	CMPA	Y_Y	-	51	3.15
HZ61	Y	N	breast	m0	male	nasitis	none	Y_N	-	52	3.4
HZ62	Y	N	mixed	m0	male	urticaria	none	Y_N	-	49	2.95
HZ63	Y	N	breast	m0	female	Y	none	Y_N	-	52	3.25
HZ64	Y	Y	mixed	adult	female (mother)	mango	eczema	Y_Y	-	-	-
HZ65	Y	Y	mixed	m0	female	mango	eczema	Y_Y	-	50	3.2
HZ66	Y	N	breast	adult	female (mother)	mango and fish	none	Y_N	-	-	-
HZ67	Y	N	breast	m0	male	mango and fish	none	Y_N	-	52	3.68
HZ68	Y	N	breast	m3	male	mango and fish	none	Y_N	3.12	62	6.85
HZ69	Y	N	breast	adult	female (mother)	nasitis	none	Y_N	-	-	-
HZ7	Y	Y	mixed	m0	female	drug	eczema	Y_Y	-	49	2.87
HZ70	Y	N	breast	m0	male	nasitis	none	Y_N	-	50	3.26
HZ71	Y	N	breast	m0	female	nasitis	none	Y_N	-	52	3.68
HZ72	N	N	breast	adult	female (mother)	none	none	N_N	-	-	-
HZ73	N	N	breast	m0	female	none	none	N_N	-	49	2.84
HZ74	N	N	mixed	m0	male	none	none	N_N	-	50	2.91
HZ75	N	N	mixed	m3	male	none	none	N_N	-	62	7.1
HZ76	N	N	mixed	adult	female (mother)	none	none	N_N	-	-	-
HZ77	N	N	breast	m0	male	none	none	N_N	-	49	3.08
HZ78	N	N	breast	adult	female (mother)	none	none	N_N	-	-	-
HZ79	N	N	breast	m0	female	none	none	N_N	-	52	3.59
HZ8	Y	Y	mixed	m3	female	drug	eczema	Y_Y	-	62	6.9
HZ80	N	N	breast	m0	female	none	none	N_N	-	52	3.2
HZ81	N	N	breast	m3	female	none	none	N_N	-	63	7.2
HZ82	N	N	breast	adult	female (mother)	none	none	N_N	-	-	-
HZ83	N	N	breast	m0	female	none	none	N_N	-	49	2.88
HZ84	N	N	breast	m0	male	none	none	N_N	-	52	3.28
HZ85	N	N	breast	m0	female	none	none	N_N	-	51	3.26
HZ86	N	N	artificial	m0	female	none	none	N_N	-	53	3.84
HZ87	N	N	artificial	m3	female	none	none	N_N	-	64	7.2
HZ88	N	N	breast	adult	female (mother)	none	none	N_N	-	-	-
HZ89	N	N	breast	m0	female	none	none	N_N	-	49	3.18
HZ9	Y	Y	mixed	adult	female (mother)	drug	eczema	Y_Y	-	-	-
HZ90	N	N	breast	adult	female (mother)	none	none	N_N	-
HZ91	N	N	breast	m0	male	none	none	N_N	-	50	3.33
HZ92	N	Y	mixed	m0	female	none	CMPA	N_Y	-	53	3.85
HZ93	N	Y	mixed	m3	female	none	CMPA	N_Y	2.13	64	7.26
HZ94	N	Y	mixed	adult	female (mother)	none	CMPA	N_Y	-	-	-
HZ95	N	N	breast	m0	male	none	none	N_N	-	50	3.27
HZ96	N	N	mixed	m0	male	none	none	N_N	-	49	2.98
HZ97	N	N	mixed	m3	male	none	none	N_N	-	62	6.84
HZ98	N	N	mixed	adult	female (mother)	none	none	N_N	-	-	-
HZ99	N	N	artificial	m0	female	none	none	N_N	-	50	2.82
