# Supplementary material for: Maternal gut microbiota transmission and early-life colonization patterns influence infant CMPA risk
Source: Microbiol Spectr. 2025 Oct 20;13(12):e01162-25. doi: 10.1128/spectrum.01162-25 (PMC12671192; doi:10.1128/spectrum.01162-25)
Supplement: Table S3 — Relative abundances of representative bacterial genera of 16 family. [file spectrum.01162-25-s0004.txt]

No.	family	age	type	sampleid	Blautia	Staphylococcus	Bifidobacterium	Judge10%
1	baiqingyun	m0	N_N	HZ80	0	0.20246599	0	Mix
1	baiqingyun	m3	N_N	HZ81	5.098612126	18.96274653	7.859751644	Mix
1	baiqingyun	maternal	N_N	HZ82	1.098901099	13.27838828	25.09157509	Mix
2	chencong	m0	Y_Y	HZ19	0.121245522	97.0947001	0.631946358	Staphylococcus
2	chencong	m3	Y_Y	HZ20	21.03311397	0.775618928	34.46934085	Bifidobacterium
2	chencong	maternal	Y_Y	HZ21	4.036340939	0.944741121	1.491088148	Mix
3	chenshuang	m0	Y_N	HZ10	0.012644986	0.405789105	0.254049269	Mix
3	chenshuang	m3	Y_N	HZ11	0.279739566	0.029549954	79.78389133	Bifidobacterium
3	chenshuang	maternal	Y_N	HZ12	13.30760125	0.012504794	1.528919419	Blautia
4	chenyuxiao	m0	Y_N	HZ35	9.663501926	0.236166807	4.061752072	Mix
4	chenyuxiao	m3	Y_N	HZ36	0.243354156	0.15511639	85.3035099	Bifidobacterium
4	chenyuxiao	maternal	Y_N	HZ37	36.36115874	0.034464511	0.637715663	Blautia
5	dulinlin	m0	N_N	HZ74	0.099101552	1.784916962	6.098557038	Mix
5	dulinlin	m3	N_N	HZ75	0.027055507	0.244923533	78.84259391	Bifidobacterium
5	dulinlin	maternal	N_N	HZ76	4.979253112	5.497925311	22.9253112	Mix
6	fengxiaomin	m0	Y_Y	HZ24	0.094794658	1.133353779	7.384225054	Mix
6	fengxiaomin	m3	Y_Y	HZ25	0.05644577	0.015585772	39.96107769	Bifidobacterium
6	fengxiaomin	maternal	Y_Y	HZ26	20.34766001	0.022981856	7.582031358	Blautia
7	hushiying	m0	Y_Y	HZ38	0.517598344	50.38819876	22.82608696	Staphylococcus
7	hushiying	m3	Y_Y	HZ39	0.151091903	1.264955463	45.52082784	Bifidobacterium
7	hushiying	maternal	Y_Y	HZ40	31.941251	0.056308948	0.222889588	Blautia
8	jinmiya	m0	Y_Y	HZ1	0	1.724480998	0.355950565	Mix
8	jinmiya	m3	Y_Y	HZ2	0.113986445	0.258780037	88.67837338	Bifidobacterium
8	jinmiya	maternal	Y_Y	HZ4	0.968979357	0.022173441	0.443468813	Mix
9	liucaixia	m0	N_N	HZ96	0	1.411753938	0.155590385	Mix
9	liucaixia	m3	N_N	HZ97	0.497054492	34.20471281	0.515463918	Mix
9	liucaixia	maternal	N_N	HZ98	5.215074229	31.46174343	34.62124096	Mix
10	liuchenyan	m0	Y_Y	HZ13	0.044122956	0.112312979	0.780842615	Mix
10	liuchenyan	m3	Y_Y	HZ14	0.186807164	0.308735192	85.95031153	Bifidobacterium
10	liuchenyan	maternal	Y_Y	HZ15	14.86226731	0.014617425	6.888461735	Blautia
11	shenxiaoyi	m0	Y_N	HZ16	0.085536972	96.02344077	0.040038583	Staphylococcus
11	shenxiaoyi	m3	Y_N	HZ17	0.683397136	0.776974337	1.207996597	Mix
11	shenxiaoyi	maternal	Y_N	HZ18	53.10695941	0.251526585	0.97580193	Blautia
12	sunyang	m0	Y_N	HZ32	17.90083709	2.361021678	27.68834514	Mix
12	sunyang	m3	Y_N	HZ33	0.168990283	11.07786071	0.276173935	Mix
12	sunyang	maternal	Y_N	HZ34	2.395031656	0.073140708	0.479332852	Mix
13	wangyumeng	m0	N_Y	HZ92	0.230558958	5.642542675	1.973392105	Mix
13	wangyumeng	m3	N_Y	HZ93	0	0.33674569	58.45905172	Bifidobacterium
13	wangyumeng	maternal	N_Y	HZ94	0	10.90400746	66.72879776	Mix
14	xucangnv	m0	Y_Y	HZ7	0.131354901	2.062758453	0.25297981	Mix
14	xucangnv	m3	Y_Y	HZ8	1.378062361	0.278396437	73.50361915	Bifidobacterium
14	xucangnv	maternal	Y_Y	HZ9	32.09647495	0.027690859	1.179630604	Blautia
15	zhengwenchao	m0	Y_N	HZ67	0.173110812	45.75619364	1.3216544	Staphylococcus
15	zhengwenchao	m3	Y_N	HZ68	36.74264008	3.475783476	25.22317189	Bifidobacterium
15	zhengwenchao	maternal	Y_N	HZ66	36.84754694	0.216789514	3.608711603	Blautia
16	zhucaixia	m0	Y_Y	HZ27	0	0.783317861	0.061376522	Mix
16	zhucaixia	m3	Y_Y	HZ28	1.594481793	1.554494789	66.75330518	Bifidobacterium
16	zhucaixia	maternal	Y_Y	HZ29	15.40596808	8.778625954	1.422623178	Blautia
